# Supplementary material for: Diagnostic Utility of Canine C-Reactive Protein, Haptoglobin, and 25-Hydroxyvitamin-D in Dogs with Nasal Cavity Disease
Source: Animals (Basel). 2024 Oct 9;14(19):2908. doi: 10.3390/ani14192908 (PMC11475234; doi:10.3390/ani14192908)
Supplement: Supplementary file 1 [file animals-14-02908-s001.zip]

Archive with 1 entries (1 files):
- animals-3158806-supplementary.pdf
